# Supplementary material for: Evaluation and genome-wide association study of saline–alkali tolerance in high-latitude rice resource populations
Source: Front Genet. 2025 Jul 29;16:1617034. doi: 10.3389/fgene.2025.1617034 (PMC12339352; doi:10.3389/fgene.2025.1617034)
Supplement: Supplementary file 1 [file Table1.xlsx]

## Sheet: Table S1
	Table S1. Statistical table of trait values for different years and treatments
Traits	DW(g)				PH(cm)				TN				GN				TGW(g)				SR				PL(cm)				PW(g)				DH(d)
Year	2016		2017		2016		2017		2016		2017		2016		2017		2016		2017		2016		2017		2016		2017		2016		2017		2016		2017
Loc	CK	AK	CK	AK	CK	AK	CK	AK	CK	AK	CK	AK	CK	AK	CK	AK	CK	AK	CK	AK	CK	AK	CK	AK	CK	AK	CK	AK	CK	AK	CK	AK	CK	AK	CK	AK
Mean	29.68	29.67	32.41	29.15	91.5	87.51	99.34	95.33	21.66	21.61	22.69	20.3	1356.55	1266.49	1454.9	1315.6	23.52	22.61	23.67	23.4	74.5135	74.5608	75.3771	75.2889	17.84	17.41	17.85	17.37	2.24	2.08	2.41	2.21	100.33	104.98	98.51	95.91
SD	9.16014	9.07236	10.6621	10.7531	13.3347	12.2786	14.0373	13.0124	6.8615	6.4114	6.72998	6.40129	486.505	402.643	465.603	470.279	1.95036	2.27994	2.7376	2.56808	15.7275	15.455	12.9736	14.484	2.39786	2.15293	2.52212	2.37338	0.588345	0.524018	0.668063	0.706176	7.67765	6.80466	7.7008	7.77051
CV(%)	30.8593	30.5823	32.895	36.8931	14.573	14.0315	14.1306	13.6493	31.6723	29.6664	29.6573	31.5289	35.8635	31.7922	32.0023	35.7463	8.29269	10.0839	11.5653	10.9742	21.107	20.7281	17.2116	19.2379	13.4394	12.3688	14.1307	13.664	26.215	25.17	27.7422	31.9635	7.6522	6.48162	7.81762	8.10216
H'	6.03862	6.03223	6.03074	6.01874	6.07392	6.06778	6.07239	6.07527	6.03604	6.03422	6.04078	6.03586	6.01931	6.02518	6.02841	6.01872	6.08104	6.07216	6.07573	6.07838	6.05714	6.0526	6.06601	6.06305	6.07558	6.07022	6.07232	6.0752	6.05036	6.04658	6.0441	6.03313	6.08161	6.07556	6.07925	6.08131
	Note: AK, saline–alkali stress field; CK, control field; CV, coefficient of variation; DH, days to heading; DW, dry weight per plant; GN, grain number per plant; H', genetic diversity index; PH, plant height; PL, panicle length; PW, panicle weight; SD, standard deviation; SR, seed setting rate; TGW, 1000-grain weight; TN, tiller number per plant.

## Sheet: Table S2
Table S2. Values of principal component indicators and their eigenvalues under various treatments
Value	Items	Comp.1	Comp.2	Comp.3	Comp.4	Comp.5	Comp.6	Comp.7	Comp.8	Comp.9
SD	2016-CK	1.69822	1.45141	1.21746	0.942508	0.722755	0.648873	0.596186	0.467742	0.348247
PV	2016-CK	0.320441	0.234067	0.164689	0.0987024	0.0580416	0.0467817	0.039493	0.0243092	0.0134751
CP	2016-CK	0.320441	0.554508	0.719197	0.817899	0.875941	0.922723	0.962216	0.986525	1
EV	2016-CK	2.88397	2.1066	1.48221	0.888321	0.522374	0.421036	0.355437	0.218782	0.121276
SD	2016-AK	1.66889	1.34017	1.24253	1.01367	0.767595	0.655557	0.596659	0.554157	0.406532
PV	2016-AK	0.309467	0.199563	0.171543	0.11417	0.065467	0.0477505	0.0395557	0.0341211	0.0183632
CP	2016-AK	0.309467	0.50903	0.680573	0.794743	0.860209	0.90796	0.947516	0.981637	1
EV	2016-AK	2.78521	1.79606	1.54389	1.02753	0.589203	0.429755	0.356002	0.30709	0.165268
SD	2017-CK	1.74978	1.25364	1.20023	0.973855	0.890917	0.679809	0.584577	0.461872	0.40841
PV	2017-CK	0.34019	0.174624	0.160061	0.105377	0.0881926	0.0513489	0.0379701	0.0237029	0.0185332
CP	2017-CK	0.34019	0.514814	0.674875	0.780252	0.868445	0.919794	0.957764	0.981467	1
EV	2017-CK	3.07327	1.56711	1.43871	0.944934	0.792051	0.462788	0.339524	0.213909	0.16771
SD	2017-AK	1.78816	1.30476	1.17122	0.947113	0.770087	0.655548	0.617524	0.522186	0.393061
PV	2017-AK	0.35528	0.189156	0.152418	0.0996692	0.0658926	0.0477492	0.0423707	0.0302976	0.0171663
CP	2017-AK	0.35528	0.544436	0.696854	0.796524	0.862416	0.910165	0.952536	0.982834	1
EV	2017-AK	3.19752	1.70241	1.37176	0.897023	0.593034	0.429743	0.381336	0.272678	0.154497
	Note: AK, saline–alkali stress field; CK, control field; Comp.1-9, Components 1 to 9; CP, cumulative proportion of variance; EV, eigenvalue; PV, proportion of variance, SD, standard deviation.

## Sheet: Table S3
Table S3. Component matrix of the three principal components under various treatments
Traits	Item	PC1	PC2	PC3	h2	u2	com
DW(g)	2016-CK	0.53	0.64	-0.36	0.82	0.18	2.6
PH(cm)	2016-CK	0.79	-0.1	0.26	0.7	0.3	1.3
TN	2016-CK	-0.36	0.78	-0.35	0.87	0.13	1.8
GN	2016-CK	0.1	0.91	0.11	0.86	0.14	1.1
TGW(g)	2016-CK	-0.08	0.16	0.54	0.33	0.67	1.2
SR(%)	2016-CK	-0.32	0.45	0.67	0.76	0.24	2.3
PL(cm)	2016-CK	0.84	0	0.16	0.73	0.27	1.1
PW(g)	2016-CK	0.73	0.12	0.4	0.71	0.29	1.6
DH(d)	2016-CK	0.71	0	-0.46	0.71	0.29	1.7
DW(g)	2016-AK	0.59	0.64	-0.04	0.766	0.23	2
PH(cm)	2016-AK	0.72	-0.26	0.02	0.584	0.42	1.2
TN	2016-AK	-0.27	0.9	0.02	0.879	0.12	1.2
GN	2016-AK	0.16	0.56	0.72	0.859	0.14	2
TGW(g)	2016-AK	-0.12	-0.01	0.28	0.093	0.91	1.4
SR(%)	2016-AK	-0.41	-0.2	0.76	0.787	0.21	1.7
PL(cm)	2016-AK	0.79	-0.14	0.19	0.688	0.31	1.2
PW(g)	2016-AK	0.72	-0.27	0.46	0.802	0.2	2
DH(d)	2016-AK	0.7	0.26	-0.33	0.666	0.33	1.7
DW(g)	2017-CK	0.75	0.44	-0.12	0.77	0.23	1.7
PH(cm)	2017-CK	0.75	-0.06	-0.15	0.59	0.41	1.1
TN	2017-CK	-0.17	0.9	-0.04	0.85	0.15	1.1
GN	2017-CK	0.45	0.49	0.61	0.81	0.19	2.8
TGW(g)	2017-CK	-0.19	-0.32	0.2	0.18	0.82	2.4
SR(%)	2017-CK	-0.19	0.03	0.84	0.74	0.26	1.1
PL(cm)	2017-CK	0.8	-0.15	0.2	0.69	0.31	1.2
PW(g)	2017-CK	0.67	-0.44	0.34	0.76	0.24	2.3
DH(d)	2017-CK	0.74	0.01	-0.36	0.68	0.32	1.4
DW(g)	2017-AK	0.79	0.36	-0.14	0.77	0.23	1.5
PH(cm)	2017-AK	0.72	-0.28	0.07	0.6	0.4	1.3
TN	2017-AK	0	0.81	-0.42	0.84	0.16	1.5
GN	2017-AK	0.3	0.84	0.21	0.84	0.16	1.4
TGW(g)	2017-AK	-0.18	0.03	0.57	0.36	0.64	1.2
SR(%)	2017-AK	-0.6	0.28	0.53	0.73	0.27	2.4
PL(cm)	2017-AK	0.76	-0.07	0.33	0.69	0.31	1.4
PW(g)	2017-AK	0.66	0.07	0.57	0.77	0.23	2
DH(d)	2017-AK	0.74	-0.21	-0.28	0.68	0.32	1.5
Note: com: The complexity of the component loadings for the concerned variable; h2: the communalities of the component loadings; Items: Different years and treatments; PC1–PC3: Component matrix of the first three principal components selected in the experiment; Traits: 9 phenotypic traits involved in this study; u2: the uniqueness of the component loadings.

## Sheet: Table S4
Table S4. Distribution statistics of variant sites within associated regions on chromosomes
Type	Count	Percent (%)
Downstream	369	27.05
Exon	56	4.11
Intergenic	477	34.97
Intron	69	5.06
Splice_site_region	2	0.15
Upstream	391	28.67
